# Supplementary material for: Validation and Test of Measurement Invariance of the Adapted Health Consciousness Scale (HCS-G)
Source: Int J Environ Res Public Health. 2021 Jun 4;18(11):6044. doi: 10.3390/ijerph18116044 (PMC8199981; doi:10.3390/ijerph18116044)
Supplement: Supplementary file 1 [file ijerph-18-06044-s001.zip]

Archive with 1 entries (1 files):
- ijerph-1223813-supplementary.pdf
